# Supplementary material for: Evaluation of Fetal Cardiac Geometry and Contractility in Gestational Diabetes Mellitus by Two-Dimensional Speckle-Tracking Technology
Source: Diagnostics (Basel). 2022 Aug 24;12(9):2053. doi: 10.3390/diagnostics12092053 (PMC9497478; doi:10.3390/diagnostics12092053)
Supplement: Supplementary file 1 [file diagnostics-12-02053-s001.zip]

Archive with 2 entries (2 files):
- Supplements tables.pdf
- Video S1 Fetal cardiac assessment by FetalHQ.mp4
